# Supplementary material for: Efficient Generation of Multiple Seamless Point Mutations Conferring Triazole Resistance in Aspergillus fumigatus
Source: J Fungi (Basel). 2023 Jun 2;9(6):644. doi: 10.3390/jof9060644 (PMC10301212; doi:10.3390/jof9060644)
Supplement: Supplementary file 1 [file jof-09-00644-s001.zip]

Archive with 1 entries (1 files):
- jof-2401262-supplementary.pdf
